# Supplementary material for: The Influence of SARS-CoV-2 Pandemic on the Diagnosis of Celiac Disease and Clinical Practice in Pediatric Gastroenterology
Source: Nutrients. 2023 Jan 21;15(3):559. doi: 10.3390/nu15030559 (PMC9920531; doi:10.3390/nu15030559)
Supplement: Supplementary file 1 [file nutrients-15-00559-s001.zip]

Archive with 1 entries (1 files):
- nutrients-2095498-supplementary.pdf
